# Supplementary material for: Experimental evidence that the perennial grass persistence pathway is linked to plant growth strategy
Source: PLoS One. 2018 Nov 26;13(11):e0207360. doi: 10.1371/journal.pone.0207360 (PMC6261051; doi:10.1371/journal.pone.0207360)
Supplement: S1 Table — (XLSX) [file pone.0207360.s002.xlsx]

## Sheet: Plan1
Date	Fertilization activity				Fertilizers	Nutrient amount
2013-06-04	Limestone application				Dolomitic limestone (RTNP 104%)	12 ton ha-1
2013-06-04	Phosphorus fertilization				Single superphosphate (18% of P2O5)	80 kg of P2O5 ha-1
2013-06-04	Potassium fertilization				Potassium chloride (60% of K2O)	40 kg of K2O ha-1
2013-10-27	Nitrogen fertilization				Protected urea (45% of N)	70 kg of N ha-1
2013-12-18	Potassium fertilization				Potassium chloride (60% of K2O)	40 kg of K2O ha-1
2014-03-30	Nitrogen fertilization				Protected urea (45% of N)	50 kg of N ha-1
2014-06-06	Nitrogen fertilization				Protected urea (45% of N)	50 kg of N ha-1
2014-06-06	Phosphorus fertilization				Single superphosphate (18% of P2O5)	30 kg of P2O5 ha-1
2014-06-06	Potassium fertilization				Potassium chloride (60% of K2O)	30 kg of K2O ha-1
2014-07-04	Nitrogen fertilization				Protected urea (45% of N)	30 kg of N ha-1
2014-07-04	Phosphorus fertilization				Single superphosphate (18% of P2O5)	80 kg of P2O5 ha-1
2014-07-04	Potassium fertilization				Potassium chloride (60% of K2O)	43.3 kg of K2O ha-1
2014-08-08	Nitrogen fertilization				Protected urea (45% of N)	30 kg of N ha-1
2014-08-08	Phosphorus fertilization				Single superphosphate (18% of P2O5)	45 kg of P2O5 ha-1
2014-08-08	Potassium fertilization				Potassium chloride (60% of K2O)	43.3 kg of K2O ha-1
2014-09-05	Nitrogen fertilization				Protected urea (45% of N)	30 kg of N ha-1
2014-09-05	Phosphorus fertilization				Single superphosphate (18% of P2O5)	45 kg of P2O5 ha-1
2014-09-05	Potassium fertilization				Potassium chloride (60% of K2O)	43.3 kg of K2O ha-1
2014-10-28	Nitrogen fertilization				Protected urea (45% of N)	30 kg of N ha-1
2014-12-01	Nitrogen fertilization				Protected urea (45% of N)	30 kg of N ha-1
2014-12-01	Phosphorus fertilization				Single superphosphate (18% of P2O5)	45 kg of P2O5 ha-1
2014-12-01	Potassium fertilization				Potassium chloride (60% of K2O)	43.3 kg of K2O ha-1
2015-03-06	Nitrogen fertilization				Protected urea (45% of N)	30 kg of N ha-1
2015-05-29	Nitrogen fertilization				Protected urea (45% of N)	50 kg of N ha-1
2015-05-29	Phosphorus fertilization				Single superphosphate (18% of P2O5)	24 kg of P2O5 ha-1
2015-05-29	Potassium fertilization				Potassium chloride (60% of K2O)	43.3 kg of K2O ha-1
2015-07-24	Nitrogen fertilization				Protected urea (45% of N)	30 kg of N ha-1
2015-07-24	Phosphorus fertilization				Single superphosphate (18% of P2O5)	46 kg of P2O5 ha-1
2015-09-26	Nitrogen fertilization				Urea Nitro S (33% of N)	70 kg of N ha-1
2015-10-20	Nitrogen fertilization				Protected urea (45% of N)	50 kg of N ha-1
2015-12-10	Nitrogen fertilization				Protected urea (45% of N)	50 kg of N ha-1
2016-01-26	Nitrogen fertilization				Protected urea (45% of N)	50 kg of N ha-1
2016-03-09	Nitrogen fertilization				Protected urea (45% of N)	50 kg of N ha-1
2016-04-25	Nitrogen fertilization				Protected urea (45% of N)	50 kg of N ha-1
2016-05-21	Phosphorus fertilization				Single superphosphate (18% of P2O5)	120 kg of P2O5 ha-1
2016-05-21	Potassium fertilization				Potassium chloride (60% of K2O)	70 kg of K2O ha-1
2016-06-17	Nitrogen fertilization				Protected urea (45% of N)	50 kg of N ha-1
2016-06-17	Phosphorus fertilization				Triple superphosphate (45% P2O5)	70 kg of P2O5 ha-1
2016-06-17	Potassium fertilization				Potassium chloride (60% of K2O)	70 kg of K2O ha-1
