# Supplementary material for: Experimental evidence that the perennial grass persistence pathway is linked to plant growth strategy
Source: PLoS One. 2018 Nov 26;13(11):e0207360. doi: 10.1371/journal.pone.0207360 (PMC6261051; doi:10.1371/journal.pone.0207360)
Supplement: S1 Data — (XLSX) [file pone.0207360.s003.xlsx]

## Sheet: tiller weight and TPD
Season	Year	Treatment	Cultivation method	Rep	tiller weight (mg)	Tiller Density (tiller m-2)	Number of tillers appeared in each season (number m-2)		Season	Treatment	Cultivation method	Year	Rep	Tiller Half-life (days)
winter	1	A. elatiu	monoculture	1	51.6764	3415.72	5207.01		autumn	A. elatiu	monoculture	1	1	43
spring	1	A. elatiu	monoculture	1	95.8182	2072.83	2563.69		winter	A. elatiu	monoculture	1	1	33
summer	1	A. elatiu	monoculture	1	76.6566	2698.49	3662.42		spring	A. elatiu	monoculture	1	1	27
autumn	1	A. elatiu	monoculture	1	101.217	2726.28	3487.26		summer	A. elatiu	monoculture	1	1	42
winter	2	A. elatiu	monoculture	1	107.897	2708.89	2691.08		autumn	A. elatiu	monoculture	2	1	56
spring	2	A. elatiu	monoculture	1	83.6769	2453.53	5318.47		winter	A. elatiu	monoculture	2	1	34
summer	2	A. elatiu	monoculture	1	71.9447	2571.11	3375.8		spring	A. elatiu	monoculture	2	1	29
autumn	2	A. elatiu	monoculture	1	59.43	4991.03	4235.67		summer	A. elatiu	monoculture	2	1	54
winter	1	A. elatiu	monoculture	2	48.3532	2986.92	4203.82		autumn	A. elatiu	monoculture	1	2	58
spring	1	A. elatiu	monoculture	2	80.7565	2055.06	2356.69		winter	A. elatiu	monoculture	1	2	39
summer	1	A. elatiu	monoculture	2	60.0646	1667.66	3519.11		spring	A. elatiu	monoculture	1	2	29
autumn	1	A. elatiu	monoculture	2	49.0254	2534.82	2929.94		summer	A. elatiu	monoculture	1	2	55
winter	2	A. elatiu	monoculture	2	68.8601	2880.78	3248.41		autumn	A. elatiu	monoculture	2	2	51
spring	2	A. elatiu	monoculture	2	96.8252	1936.04	4028.66		winter	A. elatiu	monoculture	2	2	32
summer	2	A. elatiu	monoculture	2	70.2822	2942.86	3200.64		spring	A. elatiu	monoculture	2	2	28
autumn	2	A. elatiu	monoculture	2	51.5745	4169.68	7213.38		summer	A. elatiu	monoculture	2	2	61
winter	1	A. elatiu	monoculture	3	49.4234	3406.24	5780.25		autumn	A. elatiu	monoculture	1	3	39
spring	1	A. elatiu	monoculture	3	108.473	1723.88	1624.2		winter	A. elatiu	monoculture	1	3	38
summer	1	A. elatiu	monoculture	3	101.239	2202.1	3519.11		spring	A. elatiu	monoculture	1	3	36
autumn	1	A. elatiu	monoculture	3	52.8889	2437.89	3009.55		summer	A. elatiu	monoculture	1	3	38
winter	2	A. elatiu	monoculture	3	72.7556	3177.66	2452.23		autumn	A. elatiu	monoculture	2	3	53
spring	2	A. elatiu	monoculture	3	87.2334	1918.98	3168.79		winter	A. elatiu	monoculture	2	3	38
summer	2	A. elatiu	monoculture	3	.	.	.		spring	A. elatiu	monoculture	2	3	29
autumn	2	A. elatiu	monoculture	3	.	.	.		summer	A. elatiu	monoculture	2	3	.
winter	1	F. arundinacea	monoculture	1	63.2461	4386.09	3789.81		autumn	F. arundinacea	monoculture	1	1	231
spring	1	F. arundinacea	monoculture	1	72.7841	4206.82	557.325		winter	F. arundinacea	monoculture	1	1	152
summer	1	F. arundinacea	monoculture	1	102.926	2359.68	286.624		spring	F. arundinacea	monoculture	1	1	277
autumn	1	F. arundinacea	monoculture	1	97.9885	2373.56	2245.22		summer	F. arundinacea	monoculture	1	1	208
winter	2	F. arundinacea	monoculture	1	98.104	3316.45	1560.51		autumn	F. arundinacea	monoculture	2	1	231
spring	2	F. arundinacea	monoculture	1	98.6448	2712.92	716.561		winter	F. arundinacea	monoculture	2	1	199
summer	2	F. arundinacea	monoculture	1	140.126	2188.33	605.096		spring	F. arundinacea	monoculture	2	1	144
autumn	2	F. arundinacea	monoculture	1	103.46	3711.22	1640.13		summer	F. arundinacea	monoculture	2	1	.
winter	1	F. arundinacea	monoculture	2	71.2477	3375.09	3757.96		autumn	F. arundinacea	monoculture	1	2	231
spring	1	F. arundinacea	monoculture	2	79.4515	3631.02	812.102		winter	F. arundinacea	monoculture	1	2	257
summer	1	F. arundinacea	monoculture	2	97.6479	2672.98	159.236		spring	F. arundinacea	monoculture	1	2	267
autumn	1	F. arundinacea	monoculture	2	90.0807	2567.97	1671.97		summer	F. arundinacea	monoculture	1	2	.
winter	2	F. arundinacea	monoculture	2	86.1714	3611.4	1369.43		autumn	F. arundinacea	monoculture	2	2	220
spring	2	F. arundinacea	monoculture	2	85.9245	2782.87	971.338		winter	F. arundinacea	monoculture	2	2	183
summer	2	F. arundinacea	monoculture	2	100.628	2149.37	573.248		spring	F. arundinacea	monoculture	2	2	242
autumn	2	F. arundinacea	monoculture	2	76.059	3192.39	1289.81		summer	F. arundinacea	monoculture	2	2	231
winter	1	F. arundinacea	monoculture	3	77.0793	3282.44	3694.27		autumn	F. arundinacea	monoculture	1	3	231
spring	1	F. arundinacea	monoculture	3	68.6764	3548.52	652.866		winter	F. arundinacea	monoculture	1	3	253
summer	1	F. arundinacea	monoculture	3	104.359	2578.17	175.159		spring	F. arundinacea	monoculture	1	3	202
autumn	1	F. arundinacea	monoculture	3	92.2913	2457.18	1847.13		summer	F. arundinacea	monoculture	1	3	144
winter	2	F. arundinacea	monoculture	3	99.8219	3453.34	1640.13		autumn	F. arundinacea	monoculture	2	3	347
spring	2	F. arundinacea	monoculture	3	87.2536	2863.84	859.873		winter	F. arundinacea	monoculture	2	3	231
summer	2	F. arundinacea	monoculture	3	123.722	2194.6	302.548		spring	F. arundinacea	monoculture	2	3	360
autumn	2	F. arundinacea	monoculture	3	92.3736	3854.93	1496.82		summer	F. arundinacea	monoculture	2	3	269
winter	1	D. glomerata	monoculture	1	79.0817	2709.77	2547.77		autumn	D. glomerata	monoculture	1	1	87
spring	1	D. glomerata	monoculture	1	89.4479	1914.97	1098.73		winter	D. glomerata	monoculture	1	1	95
summer	1	D. glomerata	monoculture	1	76.9347	1601.55	955.414		spring	D. glomerata	monoculture	1	1	92
autumn	1	D. glomerata	monoculture	1	82.3145	1765.14	1098.73		summer	D. glomerata	monoculture	1	1	111
winter	2	D. glomerata	monoculture	1	112.063	2488.34	1687.9		autumn	D. glomerata	monoculture	2	1	101
spring	2	D. glomerata	monoculture	1	120.523	1797.75	1958.6		winter	D. glomerata	monoculture	2	1	66
summer	2	D. glomerata	monoculture	1	108.725	2180.04	541.401		spring	D. glomerata	monoculture	2	1	77
autumn	2	D. glomerata	monoculture	1	109.305	3114.48	2372.61		summer	D. glomerata	monoculture	2	1	.
winter	1	D. glomerata	monoculture	2	82.216	2421.93	1735.67		autumn	D. glomerata	monoculture	1	2	116
spring	1	D. glomerata	monoculture	2	111.346	1679.94	652.866		winter	D. glomerata	monoculture	1	2	137
summer	1	D. glomerata	monoculture	2	110.67	1533.1	748.408		spring	D. glomerata	monoculture	1	2	149
autumn	1	D. glomerata	monoculture	2	105.685	1786.41	1449.04		summer	D. glomerata	monoculture	1	2	208
winter	2	D. glomerata	monoculture	2	124.246	2541.91	1242.04		autumn	D. glomerata	monoculture	2	2	136
spring	2	D. glomerata	monoculture	2	113.615	1668.02	2085.99		winter	D. glomerata	monoculture	2	2	148
summer	2	D. glomerata	monoculture	2	130.542	1711.67	222.93		spring	D. glomerata	monoculture	2	2	99
autumn	2	D. glomerata	monoculture	2	88.855	3339.21	1878.98		summer	D. glomerata	monoculture	2	2	119
winter	1	D. glomerata	monoculture	3	81.7746	2367.05	2133.76		autumn	D. glomerata	monoculture	1	3	99
spring	1	D. glomerata	monoculture	3	91.2088	1803.77	843.949		winter	D. glomerata	monoculture	1	3	139
summer	1	D. glomerata	monoculture	3	91.2798	1526.59	636.943		spring	D. glomerata	monoculture	1	3	194
autumn	1	D. glomerata	monoculture	3	79.6482	1682.07	1863.06		summer	D. glomerata	monoculture	1	3	133
winter	2	D. glomerata	monoculture	3	102.497	1896.5	1464.97		autumn	D. glomerata	monoculture	2	3	113
spring	2	D. glomerata	monoculture	3	113.626	1808.19	1847.13		winter	D. glomerata	monoculture	2	3	139
summer	2	D. glomerata	monoculture	3	126.566	1739.96	350.318		spring	D. glomerata	monoculture	2	3	87
autumn	2	D. glomerata	monoculture	3	93.8943	3601.9	2547.77		summer	D. glomerata	monoculture	2	3	133
winter	1	mixture	mixture	1	69.2212	2905.89	3232.48		autumn	mixture	mixture	1	1	116
spring	1	mixture	mixture	1	93.4513	2044.14	1369.43		winter	mixture	mixture	1	1	150
summer	1	mixture	mixture	1	105.614	1663.13	1194.27		spring	mixture	mixture	1	1	118
autumn	1	mixture	mixture	1	97.9505	1802.87	1847.13		summer	mixture	mixture	1	1	92
winter	2	mixture	mixture	1	99.7348	2892.29	1608.28		autumn	mixture	mixture	2	1	56
spring	2	mixture	mixture	1	106.518	2229.13	987.261		winter	mixture	mixture	2	1	58
summer	2	mixture	mixture	1	114.487	1937.86	652.866		spring	mixture	mixture	2	1	72
autumn	2	mixture	mixture	1	87.7188	3231.95	1608.28		summer	mixture	mixture	2	1	62
winter	1	mixture	mixture	2	62.9226	2680.7	2834.39		autumn	mixture	mixture	1	2	231
spring	1	mixture	mixture	2	95.1359	2064.21	1433.12		winter	mixture	mixture	1	2	162
summer	1	mixture	mixture	2	106.722	1613.06	1894.9		spring	mixture	mixture	1	2	151
autumn	1	mixture	mixture	2	98.5605	1443.94	3041.4		summer	mixture	mixture	1	2	127
winter	2	mixture	mixture	2	100.014	2564.59	1958.6		autumn	mixture	mixture	2	2	159
spring	2	mixture	mixture	2	100.819	2197.59	2117.83		winter	mixture	mixture	2	2	202
summer	2	mixture	mixture	2	156.095	1855.79	589.172		spring	mixture	mixture	2	2	76
autumn	2	mixture	mixture	2	108.994	2813.16	2515.92		summer	mixture	mixture	2	2	144
winter	1	mixture	mixture	3	62.5809	3008.8	3933.12		autumn	mixture	mixture	1	3	173
spring	1	mixture	mixture	3	90.3667	2271.47	2006.37		winter	mixture	mixture	1	3	93
summer	1	mixture	mixture	3	124.141	1837.54	1878.98		spring	mixture	mixture	1	3	142
autumn	1	mixture	mixture	3	103.554	1688.63	3264.33		summer	mixture	mixture	1	3	113
winter	2	mixture	mixture	3	123.36	2259.04	1512.74		autumn	mixture	mixture	2	3	96
spring	2	mixture	mixture	3	122.844	2010.07	1624.2		winter	mixture	mixture	2	3	98
summer	2	mixture	mixture	3	179.01	1672.06	955.414		spring	mixture	mixture	2	3	70
autumn	2	mixture	mixture	3	113.478	2830.71	3216.56		summer	mixture	mixture	2	3	93

## Sheet: A. elatius
					tiller tiller-1 30-day-period-1						Tiller population dynamics						Treatment: Arrhenantherum elatius										Repetition: 1
season	year	species	cultivation method	Rep	Natality	Mortality	Population Satility Index P1/P0	Survival
winter	1	A. elatius	monocultutre	1	41.0929	26.5719	1.14521	73.4281		Circle 1		cohort a	cohort b	cohort c	cohort d	cohort e	cohort f	cohort g	cohort h	cohort i	cohort j	cohort k	cohort l	cohort m	cohort n	cohort o	cohort p	cohort q	cohort r	cohort s	cohort t	cohort u	cohort v
spring	1	A. elatius	monocultutre	1	22.8396	36.4422	0.863974	63.5578
summer	1	A. elatius	monocultutre	1	40.7824	43.5738	0.972086	56.4262		june/14	2014-06-03	67
autumn	1	A. elatius	monocultutre	1	48.1801	30.815	1.17365	69.185		july/14	2014-07-03	47	109
winter	2	A. elatius	monocultutre	1	28.5142	25.9655	1.02549	74.0345		aug/14	2014-08-07	30	72	13
spring	2	A. elatius	monocultutre	1	50.0156	39.7064	1.10309	60.2936		sept/14	2014-09-01	18	53	12	75
summer	2	A. elatius	monocultutre	1	49.9595	41.2973	1.08662	58.7027		oct/14	2014-10-02	12	34	9	60	23
autumn	2	A. elatius	monocultutre	1	48.4591	26.4677	1.21991	73.5323		nov/14	2014-11-05	5	16	5	31	12	6
winter	1	A. elatius	monocultutre	2	30.2671	20.7423	1.09525	79.2577		dec/14	2014-12-08	2	4	3	21	8	6	19
spring	1	A. elatius	monocultutre	2	20.1042	33.2936	0.868107	66.7064		jan/15	2015-01-30	0	0	0	11	2	5	14	53
summer	1	A. elatius	monocultutre	2	38.3015	38.2019	1.001	61.7981		mar/15	2015-03-10	0	0	0	3	0	0	5	21	39
autumn	1	A. elatius	monocultutre	2	37.5865	29.5063	1.0808	70.4937		apr/15	2015-04-07	0	0	0	1	0	0	2	15	28	70
winter	2	A. elatius	monocultutre	2	34.331	21.7057	1.12625	78.2943		june/15	2015-06-03	0	0	0	0	0	0	1	8	5	42	75
spring	2	A. elatius	monocultutre	2	37.5692	45.0556	0.925136	54.9444		july/15	2015-07-22	0	0	0	0	0	0	0	6	0	19	43	51
summer	2	A. elatius	monocultutre	2	64.1813	40.4052	1.23776	59.5948		aug/15	2015-08-28	0	0	0	0	0	0	0	3	0	10	17	45	60
autumn	2	A. elatius	monocultutre	2	54.9009	23.723	1.31178	76.277		oct/15	2015-10-13	0	0	0	0	0	0	0	0	0	7	12	18	46	45
winter	1	A. elatius	monocultutre	3	31.2531	23.8889	1.07364	76.1111		nov/15	2015-11-12	0	0	0	0	0	0	0	0	0	6	7	7	24	25	62
spring	1	A. elatius	monocultutre	3	22.8673	43.0333	0.79834	56.9667		dec/15	2015-12-15	0	0	0	0	0	0	0	0	0	5	3	2	6	13	42	91
summer	1	A. elatius	monocultutre	3	51.2552	36.8646	1.14391	63.1354		jan/16	2016-01-28	0	0	0	0	0	0	0	0	0	0	0	0	2	0	4	28	37
autumn	1	A. elatius	monocultutre	3	33.7835	26.5823	1.07201	73.4177		mar/16	2016-03-02	0	0	0	0	0	0	0	0	0	0	0	0	1	0	0	14	25	87
winter	2	A. elatius	monocultutre	3	26.5253	26.5325	0.999928	73.4675		apr/16	2016-04-06	0	0	0	0	0	0	0	0	0	0	0	0	1	0	0	8	17	60	30
spring	2	A. elatius	monocultutre	3	30.7258	41.1079	0.828763	58.8921		june/16	2016-05-04	0	0	0	0	0	0	0	0	0	0	0	0	0	0	0	4	11	48	18	26
summer	2	A. elatius	monocultutre	3	.	.	.	.		july/16	2016-06-02	0	0	0	0	0	0	0	0	0	0	0	0	0	0	0	3	7	35	11	23	84
autumn	2	A. elatius	monocultutre	3	.	.	.	.		aug/16	2016-07-20	0	0	0	0	0	0	0	0	0	0	0	0	0	0	0	0	3	19	3	15	67	130
winter	1	A. elatius	mixture	1	36.0846	18.4901	1.17594	81.5099
spring	1	A. elatius	mixture	1	24.0753	31.7357	0.923396	68.2643
summer	1	A. elatius	mixture	1	23.147	39.2954	0.838516	60.7046
autumn	1	A. elatius	mixture	1	53.5659	27.2848	1.26281	72.7152			Tiller population dynamics						Treatment: Arrhenantherum elatius										Repetition: 1
winter	2	A. elatius	mixture	1	25.754	33.0844	0.926695	66.9156
spring	2	A. elatius	mixture	1	23.2084	44.2841	0.789243	55.7159		Circle 2		cohort a	cohort b	cohort c	cohort d	cohort e	cohort f	cohort g	cohort h	cohort i	cohort j	cohort k	cohort l	cohort m	cohort n	cohort o	cohort p	cohort q	cohort r	cohort s	cohort t	cohort u	cohort v
summer	2	A. elatius	mixture	1	.	31.9152	0.643316	68.0848
autumn	2	A. elatius	mixture	1	.	.	.	.		june/14	2014-06-03	79
winter	1	A. elatius	mixture	2	38.8356	19.338	1.19498	80.662		july/14	2014-07-03	45	77
spring	1	A. elatius	mixture	2	22.4775	35.2298	0.872476	64.7702		aug/14	2014-08-07	28	61	26
summer	1	A. elatius	mixture	2	36.0677	44.548	0.915198	55.452		sept/14	2014-09-01	25	48	26	27
autumn	1	A. elatius	mixture	2	39.2432	26.8531	1.1239	73.1469		oct/14	2014-10-02	15	37	21	27	44
winter	2	A. elatius	mixture	2	21.79	26.0059	0.957841	73.9941		nov/14	2014-11-05	12	27	11	12	22	30
spring	2	A. elatius	mixture	2	43.8624	39.5236	1.04339	60.4764		dec/14	2014-12-08	3	12	3	5	16	25	39
summer	2	A. elatius	mixture	2	.	.	.	.		jan/15	2015-01-30	0	1	0	0	0	16	26	66
autumn	2	A. elatius	mixture	2	.	.	.	.		mar/15	2015-03-10	0	0	0	0	0	2	4	17	14
winter	1	A. elatius	mixture	3	38.6703	20.3407	1.1833	79.6593		apr/15	2015-04-07	0	0	0	0	0	0	1	8	8	34
spring	1	A. elatius	mixture	3	22.5553	40.0384	0.825169	59.9616		june/15	2015-06-03	0	0	0	0	0	0	0	4	4	15	40
summer	1	A. elatius	mixture	3	27.6916	36.996	0.906956	63.004		july/15	2015-07-22	0	0	0	0	0	0	0	3	1	9	29	34
autumn	1	A. elatius	mixture	3	45.592	35.7462	1.09846	64.2538		aug/15	2015-08-28	0	0	0	0	0	0	0	2	1	6	16	31	24
winter	2	A. elatius	mixture	3	22.6632	30.2695	0.923937	69.7305		oct/15	2015-10-13	0	0	0	0	0	0	0	0	0	4	11	15	13	27
spring	2	A. elatius	mixture	3	36.506	33.1746	1.03331	66.8254		nov/15	2015-11-12	0	0	0	0	0	0	0	0	0	4	5	9	8	10	46
summer	2	A. elatius	mixture	3	64.0549	50.0051	1.1405	49.9949		dec/15	2015-12-15	0	0	0	0	0	0	0	0	0	3	5	4	4	4	32	63
autumn	2	A. elatius	mixture	3	82.0123	23.7988	1.58213	76.2012		jan/16	2016-01-28	0	0	0	0	0	0	0	0	0	0	0	0	0	1	4	18	34
										mar/16	2016-03-02	0	0	0	0	0	0	0	0	0	0	0	0	0	0	2	10	25	54
										apr/16	2016-04-06	0	0	0	0	0	0	0	0	0	0	0	0	0	0	2	5	16	43	30
										june/16	2016-05-04	0	0	0	0	0	0	0	0	0	0	0	0	0	0	2	4	11	35	24	22
										july/16	2016-06-02	0	0	0	0	0	0	0	0	0	0	0	0	0	0	0	3	5	20	20	18	74
										aug/16	2016-07-20	0	0	0	0	0	0	0	0	0	0	0	0	0	0	0	0	2	8	16	16	57	143
											Tiller population dynamics						Treatment: Arrhenantherum elatius										Repetition: 2
										Circle 1		cohort a	cohort b	cohort c	cohort d	cohort e	cohort f	cohort g	cohort h	cohort i	cohort j	cohort k	cohort l	cohort m	cohort n	cohort o	cohort p	cohort q	cohort r	cohort s	cohort t	cohort u	cohort v
										june/14	2014-06-03	76
										july/14	2014-07-03	56	79
										aug/14	2014-08-07	43	70	32
										sept/14	2014-09-01	29	57	24	37
										oct/14	2014-10-02	24	44	18	33	45
										nov/14	2014-11-05	14	24	12	16	33	15
										dec/14	2014-12-08	8	10	6	8	18	11	25
										jan/15	2015-01-30	4	6	0	2	2	7	19	70
										mar/15	2015-03-10	0	1	0	0	2	1	3	35	40
										apr/15	2015-04-07	0	1	0	0	1	0	1	19	34	76
										june/15	2015-06-03	0	1	0	0	0	0	0	6	13	29	47
										july/15	2015-07-22	0	0	0	0	0	0	0	4	7	18	32	59
										aug/15	2015-08-28	0	0	0	0	0	0	0	2	5	10	16	53	80
										oct/15	2015-10-13	0	0	0	0	0	0	0	1	3	6	8	33	54	54
										nov/15	2015-11-12	0	0	0	0	0	0	0	1	2	4	4	17	22	22	15
										dec/15	2015-12-15	0	0	0	0	0	0	0	0	0	3	1	9	10	11	10	63
										jan/16	2016-01-28	0	0	0	0	0	0	0	0	0	0	0	1	0	0	2	17	29
										mar/16	2016-03-02	0	0	0	0	0	0	0	0	0	0	0	0	0	0	1	7	18	68
										apr/16	2016-04-06	0	0	0	0	0	0	0	0	0	0	0	0	0	0	0	5	15	57	72
										june/16	2016-05-04	0	0	0	0	0	0	0	0	0	0	0	0	0	0	0	4	2	33	51	44
										july/16	2016-06-02	0	0	0	0	0	0	0	0	0	0	0	0	0	0	0	3	0	30	41	38	140
										aug/16	2016-07-20	0	0	0	0	0	0	0	0	0	0	0	0	0	0	0	1	0	11	21	20	101	116
											Tiller population dynamics						Treatment: Arrhenantherum elatius										Repetition: 2
										Circle 2		cohort a	cohort b	cohort c	cohort d	cohort e	cohort f	cohort g	cohort h	cohort i	cohort j	cohort k	cohort l	cohort m	cohort n	cohort o	cohort p	cohort q	cohort r	cohort s	cohort t	cohort u	cohort v
										june/14	2014-06-03	84
										july/14	2014-07-03	53	79
										aug/14	2014-08-07	41	64	22
										sept/14	2014-09-01	29	59	19	15
										oct/14	2014-10-02	22	48	12	15	19
										nov/14	2014-11-05	17	24	9	13	10	32
										dec/14	2014-12-08	6	14	3	6	4	27	12
										jan/15	2015-01-30	5	9	2	3	2	20	8	46
										mar/15	2015-03-10	0	0	0	0	1	4	2	21	28
										apr/15	2015-04-07	0	0	0	0	0	1	0	12	17	28
										june/15	2015-06-03	0	0	0	0	0	0	0	6	6	20	33
										july/15	2015-07-22	0	0	0	0	0	0	0	4	4	12	23	51
										aug/15	2015-08-28	0	0	0	0	0	0	0	3	4	7	17	44	14
										oct/15	2015-10-13	0	0	0	0	0	0	0	3	3	6	11	22	9	42
										nov/15	2015-11-12	0	0	0	0	0	0	0	1	1	3	6	9	5	12	37
										dec/15	2015-12-15	0	0	0	0	0	0	0	0	0	1	2	5	1	4	26	42
										jan/16	2016-01-28	0	0	0	0	0	0	0	0	0	0	0	0	0	1	4	15	44
										mar/16	2016-03-02	0	0	0	0	0	0	0	0	0	0	0	0	0	0	1	6	35	60
										apr/16	2016-04-06	0	0	0	0	0	0	0	0	0	0	0	0	0	0	0	4	24	43	66
										june/16	2016-05-04	0	0	0	0	0	0	0	0	0	0	0	0	0	0	0	3	18	32	53	24
										july/16	2016-06-02	0	0	0	0	0	0	0	0	0	0	0	0	0	0	0	3	13	25	39	22	107
										aug/16	2016-07-20	0	0	0	0	0	0	0	0	0	0	0	0	0	0	0	1	11	16	32	18	90	106
											Tiller population dynamics						Treatment: Arrhenantherum elatius										Repetition: 3
										Circle 1		cohort a	cohort b	cohort c	cohort d	cohort e	cohort f	cohort g	cohort h	cohort i	cohort j	cohort k	cohort l	cohort m	cohort n	cohort o	cohort p	cohort q	cohort r	cohort s	cohort t	cohort u	cohort v
										june/14	2014-06-03	52
										july/14	2014-07-03	40	72
										aug/14	2014-08-07	29	63	15
										sept/14	2014-09-01	19	45	12	14
										oct/14	2014-10-02	14	32	11	8	7
										nov/14	2014-11-05	5	17	2	6	6	10
										dec/14	2014-12-08	1	5	1	2	4	6	22
										jan/15	2015-01-30	0	2	0	0	1	4	11	34
										mar/15	2015-03-10	0	0	0	0	0	1	3	26	45
										apr/15	2015-04-07	0	0	0	0	0	0	2	14	33	62
										june/15	2015-06-03	0	0	0	0	0	0	1	3	9	36	31
										july/15	2015-07-22	0	0	0	0	0	0	0	1	5	22	18	47
										aug/15	2015-08-28	0	0	0	0	0	0	0	0	1	12	3	35	31
										oct/15	2015-10-13	0	0	0	0	0	0	0	0	0	9	3	23	28	33
										nov/15	2015-11-12	0	0	0	0	0	0	0	0	0	9	1	9	15	15	46
										dec/15	2015-12-15	0	0	0	0	0	0	0	0	0	5	0	2	6	2	23	20
										jan/16	/ /
										mar/16	/ /
										apr/16	/ /
										june/16	/ /
										july/16	/ /
										aug/16	/ /
											Tiller population dynamics						Treatment: Arrhenantherum elatius										Repetition: 3
										Circle 2		cohort a	cohort b	cohort c	cohort d	cohort e	cohort f	cohort g	cohort h	cohort i	cohort j	cohort k	cohort l	cohort m	cohort n	cohort o	cohort p	cohort q	cohort r	cohort s	cohort t	cohort u	cohort v
										june/14	2014-06-03	105
										july/14	2014-07-03	97	151
										aug/14	2014-08-07	52	121	72
										sept/14	2014-09-01	33	85	56	39
										oct/14	2014-10-02	26	66	51	35	18
										nov/14	2014-11-05	12	30	24	17	13	20
										dec/14	2014-12-08	4	15	6	9	7	11	25
										jan/15	2015-01-30	0	5	3	2	3	4	12	57
										mar/15	2015-03-10	0	0	0	0	0	0	2	31	38
										apr/15	2015-04-07	0	0	0	0	0	0	1	22	23	47
										june/15	2015-06-03	0	0	0	0	0	0	1	11	14	33	49
										july/15	2015-07-22	0	0	0	0	0	0	0	2	10	26	33	43
										aug/15	2015-08-28	0	0	0	0	0	0	0	1	5	18	16	32	33
										oct/15	2015-10-13	0	0	0	0	0	0	0	1	1	10	8	20	23	35
										nov/15	2015-11-12	0	0	0	0	0	0	0	1	1	5	3	10	14	24	17
										dec/15	2015-12-15	0	0	0	0	0	0	0	0	0	0	0	2	5	10	8	48
										jan/16	/ /
										mar/16	/ /
										apr/16	/ /
										june/16	/ /
										july/16	/ /
										aug/16	/ /

## Sheet: F. arundinacea
					tiller tiller-1 30-day-period-1						Tiller population dynamics						Treatment: Festuca arundinacea										Repetition: 1
season	year	species	cultivation method	Rep	Natality	Mortality	Population Satility Index P1/P0	Survival
winter	1	F. arundinacea	monocultutre	1	32.6509	3.71066	1.2894	96.2893		Circle 1		cohort a	cohort b	cohort c	cohort d	cohort e	cohort f	cohort g	cohort h	cohort i	cohort j	cohort k	cohort l	cohort m	cohort n	cohort o	cohort p	cohort q	cohort r	cohort s	cohort t	cohort u	cohort v
spring	1	F. arundinacea	monocultutre	1	2.4342	5.66191	0.967723	94.3381
summer	1	F. arundinacea	monocultutre	1	1.63416	8.81019	0.92824	91.1898		june/14	2014-06-03	68
autumn	1	F. arundinacea	monocultutre	1	21.6566	14.5006	1.07156	85.4994		july/14	2014-07-03	67	40
winter	2	F. arundinacea	monocultutre	1	9.14369	6.53573	1.02608	93.4643		aug/14	2014-08-07	64	40	73
spring	2	F. arundinacea	monocultutre	1	3.65192	10.2938	0.933582	89.7062		sept/14	2014-09-01	58	40	73	25
summer	2	F. arundinacea	monocultutre	1	6.50058	14.3384	0.921622	85.6616		oct/14	2014-10-02	56	40	73	24	8
autumn	2	F. arundinacea	monocultutre	1	32.9628	7.80303	1.2516	92.197		nov/14	2014-11-05	55	40	70	23	8	9
winter	1	F. arundinacea	monocultutre	2	40.1624	5.38123	1.34781	94.6188		dec/14	2014-12-08	49	36	59	20	7	8	6
spring	1	F. arundinacea	monocultutre	2	2.47746	3.20496	0.992725	96.795		jan/15	2015-01-30	48	35	56	18	7	7	5	2
summer	1	F. arundinacea	monocultutre	2	1.33472	8.08054	0.932542	91.9195		mar/15	2015-03-10	43	27	46	16	7	7	3	0	3
autumn	1	F. arundinacea	monocultutre	2	16.3573	12.326	1.04031	87.674		apr/15	2015-04-07	38	25	37	14	7	7	3	0	3	4
winter	2	F. arundinacea	monocultutre	2	9.30308	6.45674	1.02846	93.5433		june/15	2015-06-03	30	17	25	10	4	7	3	0	3	0	75
spring	2	F. arundinacea	monocultutre	2	4.70448	8.22575	0.964787	91.7743		july/15	2015-07-22	29	16	18	8	4	7	3	0	3	0	72	33
summer	2	F. arundinacea	monocultutre	2	6.63469	10.2535	0.963812	89.7465		aug/15	2015-08-28	26	15	15	8	4	7	2	0	3	0	66	33	10
autumn	2	F. arundinacea	monocultutre	2	27.9167	7.76498	1.20152	92.235		oct/15	2015-10-13	21	13	10	7	3	6	2	0	2	0	54	29	6	11
winter	1	F. arundinacea	monocultutre	3	37.3799	6.30822	1.31072	93.6918		nov/15	2015-11-12	21	9	7	6	2	4	2	0	2	0	51	26	5	8	11
spring	1	F. arundinacea	monocultutre	3	1.94546	2.74526	0.992002	97.2547		dec/15	2015-12-15	18	8	6	4	2	4	2	0	1	0	41	20	4	7	8	4
summer	1	F. arundinacea	monocultutre	3	0.956822	9.7693	0.911875	90.2307		jan/16	2016-01-28	16	6	3	3	2	4	2	0	0	0	28	14	4	4	5	4	13
autumn	1	F. arundinacea	monocultutre	3	20.0422	13.5344	1.06508	86.4656		mar/16	2016-03-02	13	6	1	2	2	3	2	0	0	0	25	11	2	4	4	3	10	20
winter	2	F. arundinacea	monocultutre	3	10.8089	4.94204	1.05867	95.058		apr/16	2016-04-06	9	6	1	1	2	3	0	0	0	0	22	9	2	3	4	2	7	17	9
spring	2	F. arundinacea	monocultutre	3	3.33547	6.4635	0.96872	93.5365		june/16	2016-05-04	8	6	0	1	2	3	0	0	0	0	21	8	2	3	3	2	6	17	7	6
summer	2	F. arundinacea	monocultutre	3	3.7155	11.6545	0.92061	88.3455		july/16	2016-06-02	8	6	0	1	2	3	0	0	0	0	21	8	2	3	3	2	4	17	5	5	28
autumn	2	F. arundinacea	monocultutre	3	35.6134	3.15796	1.32455	96.842		aug/16	2016-07-20	8	6	0	0	2	3	0	0	0	0	20	7	1	2	3	2	3	17	5	5	28	208
winter	1	F. arundinacea	mixture	1	20.5383	4.90923	1.15629	95.0908
spring	1	F. arundinacea	mixture	1	0	5.15209	0.948479	94.8479
summer	1	F. arundinacea	mixture	1	2.44864	17.401	0.850476	82.599
autumn	1	F. arundinacea	mixture	1	22.9176	11.3926	1.11525	88.6074			Tiller population dynamics						Treatment: Festuca arundinacea										Repetition: 1
winter	2	F. arundinacea	mixture	1	3.30114	6.36761	0.969335	93.6324
spring	2	F. arundinacea	mixture	1	6.21197	8.84289	0.973691	91.1571		Circle 2		cohort a	cohort b	cohort c	cohort d	cohort e	cohort f	cohort g	cohort h	cohort i	cohort j	cohort k	cohort l	cohort m	cohort n	cohort o	cohort p	cohort q	cohort r	cohort s	cohort t	cohort u	cohort v
summer	2	F. arundinacea	mixture	1	24.3732	38.3126	0.860606	61.6874
autumn	2	F. arundinacea	mixture	1	44.3459	21.8342	1.22512	78.1658		june/14	2014-06-03	64
winter	1	F. arundinacea	mixture	2	20.19	1.91006	1.1828	98.0899		july/14	2014-07-03	61	24
spring	1	F. arundinacea	mixture	2	0	1.36107	0.986389	98.6389		aug/14	2014-08-07	57	22	45
summer	1	F. arundinacea	mixture	2	3.44964	3.90987	0.995398	96.0901		sept/14	2014-09-01	51	21	44	31
autumn	1	F. arundinacea	mixture	2	41.3375	5.26913	1.36068	94.7309		oct/14	2014-10-02	51	21	44	31	6
winter	2	F. arundinacea	mixture	2	5.53995	5.55209	0.999879	94.4479		nov/14	2014-11-05	48	21	42	30	6	4
spring	2	F. arundinacea	mixture	2	0.763789	6.54137	0.942224	93.4586		dec/14	2014-12-08	38	20	40	25	6	4	2
summer	2	F. arundinacea	mixture	2	5.71273	10.1062	0.956065	89.8938		jan/15	2015-01-30	37	20	39	21	5	4	2	2
autumn	2	F. arundinacea	mixture	2	31.7037	6.41665	1.25287	93.5833		mar/15	2015-03-10	30	17	31	19	5	3	1	1	3
winter	1	F. arundinacea	mixture	3	40.3522	2.65957	1.37693	97.3404		apr/15	2015-04-07	24	14	28	15	4	3	1	1	3	8
spring	1	F. arundinacea	mixture	3	0.358423	7.84323	0.925152	92.1568		june/15	2015-06-03	16	11	19	6	3	1	1	1	2	2	54
summer	1	F. arundinacea	mixture	3	1.83008	7.58738	0.942427	92.4126		july/15	2015-07-22	15	10	17	6	3	1	1	1	2	2	50	38
autumn	1	F. arundinacea	mixture	3	23.9537	14.0098	1.09944	85.9902		aug/15	2015-08-28	15	10	13	6	3	1	1	1	1	2	47	35	17
winter	2	F. arundinacea	mixture	3	7.33825	3.7813	1.03557	96.2187		oct/15	2015-10-13	14	8	10	6	2	1	1	1	0	2	42	34	15	12
spring	2	F. arundinacea	mixture	3	0	11.2779	0.887221	88.7221		nov/15	2015-11-12	12	6	7	4	2	1	1	1	0	2	42	33	14	11	7
summer	2	F. arundinacea	mixture	3	30.7736	7.80491	1.22969	92.1951		dec/15	2015-12-15	12	6	6	4	2	1	1	1	0	2	42	33	12	10	6	0
autumn	2	F. arundinacea	mixture	3	54.7962	3.19544	1.51601	96.8046		jan/16	2016-01-28	11	5	6	3	2	1	1	1	0	2	38	33	10	7	4	0	3
										mar/16	2016-03-02	9	5	5	2	2	1	1	0	0	2	32	30	9	6	1	0	3	2
										apr/16	2016-04-06	7	5	5	2	2	0	1	0	0	2	25	23	4	6	1	0	3	2	7
										june/16	2016-05-04	7	5	4	2	2	0	1	0	0	1	23	21	4	5	1	0	3	2	7	9
										july/16	2016-06-02	6	4	4	2	2	0	1	0	0	1	23	20	4	5	1	0	3	2	5	8	44
										aug/16	2016-07-20	6	4	4	2	2	0	1	0	0	1	23	18	4	5	1	0	3	2	5	7	43	120
											Tiller population dynamics						Treatment: Festuca arundinacea										Repetition: 2
										Circle 1		cohort a	cohort b	cohort c	cohort d	cohort e	cohort f	cohort g	cohort h	cohort i	cohort j	cohort k	cohort l	cohort m	cohort n	cohort o	cohort p	cohort q	cohort r	cohort s	cohort t	cohort u	cohort v
										june/14	2014-06-03	44
										july/14	2014-07-03	43	7
										aug/14	2014-08-07	42	7	50
										sept/14	2014-09-01	35	7	50	30
										oct/14	2014-10-02	33	7	49	30	21
										nov/14	2014-11-05	33	7	48	28	21	3
										dec/14	2014-12-08	31	7	47	26	20	3	0
										jan/15	2015-01-30	29	7	43	25	17	3	0	1
										mar/15	2015-03-10	25	7	37	22	16	3	0	1	3
										apr/15	2015-04-07	22	7	28	20	15	3	0	1	2	5
										june/15	2015-06-03	18	6	22	13	11	2	0	1	2	5	58
										july/15	2015-07-22	16	6	20	9	10	2	0	1	1	5	55	37
										aug/15	2015-08-28	15	4	20	9	9	2	0	1	1	5	54	36	11
										oct/15	2015-10-13	12	1	15	8	9	2	0	1	1	5	39	33	8	10
										nov/15	2015-11-12	12	1	13	7	8	2	0	1	1	5	37	32	8	10	5
										dec/15	2015-12-15	12	1	12	7	5	2	0	1	1	4	32	27	7	8	3	8
										jan/16	2016-01-28	9	1	12	7	4	2	0	1	1	3	28	24	4	5	0	7	4
										mar/16	2016-03-02	7	1	12	7	4	2	0	0	0	2	25	20	3	4	0	6	4	18
										apr/16	2016-04-06	5	1	12	7	4	2	0	0	0	2	23	19	2	4	0	6	4	14	5
										june/16	2016-05-04	4	1	12	7	3	2	0	0	0	2	23	16	1	4	0	6	4	13	3	2
										july/16	2016-06-02	2	1	12	7	3	2	0	0	0	2	22	15	1	4	0	6	2	12	3	2	13
										aug/16	2016-07-20	2	1	10	7	2	1	0	0	0	1	17	14	1	4	0	6	2	11	3	1	12	216
											Tiller population dynamics						Treatment: Festuca arundinacea										Repetition: 2
										Circle 2		cohort a	cohort b	cohort c	cohort d	cohort e	cohort f	cohort g	cohort h	cohort i	cohort j	cohort k	cohort l	cohort m	cohort n	cohort o	cohort p	cohort q	cohort r	cohort s	cohort t	cohort u	cohort v
										june/14	2014-06-03	79
										july/14	2014-07-03	78	46
										aug/14	2014-08-07	72	46	58
										sept/14	2014-09-01	51	45	57	45
										oct/14	2014-10-02	49	45	57	37	20
										nov/14	2014-11-05	49	44	57	36	17	5
										dec/14	2014-12-08	47	44	54	34	17	5	2
										jan/15	2015-01-30	44	42	47	28	14	4	1	3
										mar/15	2015-03-10	38	39	43	23	12	3	1	3	1
										apr/15	2015-04-07	33	33	38	17	9	3	1	3	1	7
										june/15	2015-06-03	19	30	26	13	5	3	1	3	1	3	35
										july/15	2015-07-22	16	27	23	11	4	2	1	3	1	2	35	18
										aug/15	2015-08-28	13	25	19	10	4	2	1	3	1	2	33	18	20
										oct/15	2015-10-13	13	24	17	10	4	2	1	3	1	1	30	16	16	24
										nov/15	2015-11-12	11	18	12	10	4	2	0	3	1	1	29	15	14	23	12
										dec/15	2015-12-15	11	18	12	10	4	2	0	3	1	1	29	15	14	21	12	2
										jan/16	2016-01-28	9	16	12	8	4	2	0	3	1	1	24	13	9	18	8	2	2
										mar/16	2016-03-02	9	16	11	8	3	2	0	3	1	1	20	12	7	14	8	2	2	12
										apr/16	2016-04-06	8	15	10	7	3	2	0	3	1	1	18	11	5	12	7	2	2	12	19
										june/16	2016-05-04	8	13	9	7	3	2	0	3	1	0	18	11	5	10	6	2	2	12	15	4
										july/16	2016-06-02	8	12	8	6	3	2	0	3	1	0	16	10	3	9	4	2	2	11	15	4	38
										aug/16	2016-07-20	8	11	8	6	3	1	0	3	1	0	15	10	3	9	4	2	2	9	14	4	35	150
											Tiller population dynamics						Treatment: Festuca arundinacea										Repetition: 3
										Circle 1		cohort a	cohort b	cohort c	cohort d	cohort e	cohort f	cohort g	cohort h	cohort i	cohort j	cohort k	cohort l	cohort m	cohort n	cohort o	cohort p	cohort q	cohort r	cohort s	cohort t	cohort u	cohort v
										june/14	2014-06-03	73
										july/14	2014-07-03	73	33
										aug/14	2014-08-07	69	32	50
										sept/14	2014-09-01	46	32	50	31
										oct/14	2014-10-02	46	32	49	30	12
										nov/14	2014-11-05	44	32	47	27	11	3
										dec/14	2014-12-08	42	32	46	27	11	3	1
										jan/15	2015-01-30	40	31	44	26	9	2	1	3
										mar/15	2015-03-10	37	30	42	24	9	2	1	2	0
										apr/15	2015-04-07	36	29	39	21	9	2	1	2	0	1
										june/15	2015-06-03	27	24	26	12	5	2	1	1	0	1	60
										july/15	2015-07-22	20	21	21	9	3	2	1	1	0	1	55	22
										aug/15	2015-08-28	20	20	20	9	3	2	1	1	0	1	54	20	12
										oct/15	2015-10-13	20	19	19	8	2	2	1	1	0	1	49	17	10	21
										nov/15	2015-11-12	17	17	17	7	1	2	1	1	0	1	47	15	9	20	7
										dec/15	2015-12-15	17	17	15	7	1	2	1	0	0	1	44	14	8	18	7	2
										jan/16	2016-01-28	12	13	13	7	1	1	1	0	0	1	35	12	5	14	6	1	2
										mar/16	2016-03-02	8	10	13	6	0	1	1	0	0	1	28	11	4	10	6	1	0	7
										apr/16	2016-04-06	8	10	13	6	0	1	1	0	0	1	27	11	3	10	6	1	0	6	11
										june/16	2016-05-04	8	10	13	6	0	1	1	0	0	1	26	11	3	10	6	1	0	5	11	10
										july/16	2016-06-02	5	9	13	5	0	1	1	0	0	1	26	11	3	10	6	1	0	5	11	9	33
										aug/16	2016-07-20	5	9	13	5	0	1	1	0	0	1	26	11	3	10	6	1	0	5	11	9	33	247
											Tiller population dynamics						Treatment: Festuca arundinacea										Repetition: 3
										Circle 2		cohort a	cohort b	cohort c	cohort d	cohort e	cohort f	cohort g	cohort h	cohort i	cohort j	cohort k	cohort l	cohort m	cohort n	cohort o	cohort p	cohort q	cohort r	cohort s	cohort t	cohort u	cohort v
										june/14	2014-06-03	63
										july/14	2014-07-03	60	12
										aug/14	2014-08-07	58	12	75
										sept/14	2014-09-01	39	12	75	31
										oct/14	2014-10-02	38	12	74	31	22
										nov/14	2014-11-05	37	12	73	30	18	1
										dec/14	2014-12-08	37	12	71	29	18	1	2
										jan/15	2015-01-30	35	10	67	27	16	1	0	1
										mar/15	2015-03-10	28	8	41	18	9	1	0	0	4
										apr/15	2015-04-07	23	5	36	15	8	1	0	0	3	3
										june/15	2015-06-03	18	5	24	11	3	0	0	0	2	2	52
										july/15	2015-07-22	18	4	19	9	2	0	0	0	1	0	52	56
										aug/15	2015-08-28	18	4	19	8	2	0	0	0	1	0	49	56	13
										oct/15	2015-10-13	15	4	18	8	2	0	0	0	1	0	46	52	12	17
										nov/15	2015-11-12	13	4	18	6	2	0	0	0	1	0	43	49	12	17	4
										dec/15	2015-12-15	13	4	18	6	2	0	0	0	0	0	42	45	11	15	4	3
										jan/16	2016-01-28	12	4	16	6	1	0	0	0	0	0	33	34	11	10	3	1	3
										mar/16	2016-03-02	10	4	15	5	1	0	0	0	0	0	29	32	10	9	3	1	2	7
										apr/16	2016-04-06	10	4	15	5	1	0	0	0	0	0	26	27	9	9	3	1	1	7	7
										june/16	2016-05-04	8	4	14	5	1	0	0	0	0	0	26	25	9	9	3	1	1	7	6	13
										july/16	2016-06-02	7	4	14	5	1	0	0	0	0	0	26	25	9	9	3	1	1	6	6	13	20
										aug/16	2016-07-20	7	4	14	5	1	0	0	0	0	0	25	23	8	9	3	1	0	5	6	13	20	322

## Sheet: D. glomerata
					tiller tiller-1 30-day-period-1						Tiller population dynamics						Treatment: Dactylis glomerata										Repetition: 1
season	year	species	cultivation method	Rep	Natality	Mortality	Population Satility Index P1/P0	Survival
winter	1	D. glomerata	monocultutre	1	27.3692	7.99609	1.19373	92.0039		Circle 1		cohort a	cohort b	cohort c	cohort d	cohort e	cohort f	cohort g	cohort h	cohort i	cohort j	cohort k	cohort l	cohort m	cohort n	cohort o	cohort p	cohort q	cohort r	cohort s	cohort t	cohort u	cohort v
spring	1	D. glomerata	monocultutre	1	7.63531	14.6051	0.930302	85.3949
summer	1	D. glomerata	monocultutre	1	8.32741	29.6949	0.786325	70.3051		june/14	2014-06-03	58
autumn	1	D. glomerata	monocultutre	1	34.6828	17.6743	1.17008	82.3257		july/14	2014-07-03	55	17
winter	2	D. glomerata	monocultutre	1	22.5573	13.2597	1.09298	86.7403		aug/14	2014-08-07	55	13	47
spring	2	D. glomerata	monocultutre	1	24.2216	29.6252	0.945964	70.3748		sept/14	2014-09-01	53	12	41	22
summer	2	D. glomerata	monocultutre	1	17.4857	31.2016	0.862841	68.7984		oct/14	2014-10-02	52	12	35	16	11
autumn	2	D. glomerata	monocultutre	1	54.5532	12.2086	1.42345	87.7914		nov/14	2014-11-05	43	10	25	8	9	13
winter	1	D. glomerata	monocultutre	2	25.2893	1.28896	1.24	98.711		dec/14	2014-12-08	41	8	23	5	5	10	8
spring	1	D. glomerata	monocultutre	2	6.30442	21.4388	0.848656	78.5612		jan/15	2015-01-30	36	5	16	1	4	8	4	4
summer	1	D. glomerata	monocultutre	2	15.0558	20.0234	0.950324	79.9766		mar/15	2015-03-10	17	0	3	0	0	1	2	1	18
autumn	1	D. glomerata	monocultutre	2	28.6748	12.4098	1.16265	87.5902		apr/15	2015-04-07	10	0	3	0	0	1	2	1	12	7
winter	2	D. glomerata	monocultutre	2	17.6859	8.56917	1.09117	91.4308		june/15	2015-06-03	5	0	1	0	0	1	2	1	7	6	39
spring	2	D. glomerata	monocultutre	2	19.4551	17.6519	1.01803	82.3481		july/15	2015-07-22	1	0	1	0	0	1	2	1	6	4	36	32
summer	2	D. glomerata	monocultutre	2	8.80774	23.972	0.848357	76.028		aug/15	2015-08-28	1	0	1	0	0	1	1	1	6	3	32	29	16
autumn	2	D. glomerata	monocultutre	2	44.9067	11.5428	1.33364	88.4572		oct/15	2015-10-13	1	0	1	0	0	0	0	0	2	3	24	16	10	19
winter	1	D. glomerata	monocultutre	3	25.7428	7.10656	1.18636	92.8934		nov/15	2015-11-12	0	0	0	0	0	0	0	0	2	2	15	8	6	10	18
spring	1	D. glomerata	monocultutre	3	6.1551	16.083	0.900721	83.917		dec/15	2015-12-15	0	0	0	0	0	0	0	0	1	1	14	6	4	10	13	27
summer	1	D. glomerata	monocultutre	3	9.05452	21.9647	0.870899	78.0353		jan/16	2016-01-28	0	0	0	0	0	0	0	0	1	1	11	5	3	7	10	17	5
autumn	1	D. glomerata	monocultutre	3	36.6021	9.84053	1.26762	90.1595		mar/16	2016-03-02	0	0	0	0	0	0	0	0	1	0	7	3	1	4	6	6	1	18
winter	2	D. glomerata	monocultutre	3	16.0183	12.598	1.0342	87.402		apr/16	2016-04-06	0	0	0	0	0	0	0	0	1	0	6	1	1	2	4	3	1	9	21
spring	2	D. glomerata	monocultutre	3	16.0782	20.4924	0.955859	79.5076		june/16	2016-05-04	0	0	0	0	0	0	0	0	1	0	3	1	0	2	4	3	1	8	17	14
summer	2	D. glomerata	monocultutre	3	21.4996	25.574	0.959256	74.426		july/16	2016-06-02	0	0	0	0	0	0	0	0	1	0	3	1	0	2	4	3	1	8	15	12	27
autumn	2	D. glomerata	monocultutre	3	45.4272	14.2775	1.3115	85.7225		aug/16	2016-07-20	0	0	0	0	0	0	0	0	1	0	2	1	0	2	4	3	0	8	15	11	26	49
winter	1	D. glomerata	mixture	1	40.7338	7.34236	1.33391	92.6576
spring	1	D. glomerata	mixture	1	8.68008	17.9593	0.907208	82.0407
summer	1	D. glomerata	mixture	1	5.72303	15.4623	0.902608	84.5377
autumn	1	D. glomerata	mixture	1	32.3658	7.89757	1.24468	92.1024			Tiller population dynamics						Treatment: Dactylis glomerata										Repetition: 1
winter	2	D. glomerata	mixture	1	13.1609	12.3929	1.00768	87.6071
spring	2	D. glomerata	mixture	1	11.5221	20.3526	0.911694	79.6474		Circle 2		cohort a	cohort b	cohort c	cohort d	cohort e	cohort f	cohort g	cohort h	cohort i	cohort j	cohort k	cohort l	cohort m	cohort n	cohort o	cohort p	cohort q	cohort r	cohort s	cohort t	cohort u	cohort v
summer	2	D. glomerata	mixture	1	24.9362	32.7059	0.922303	67.2941
autumn	2	D. glomerata	mixture	1	58.2169	22.0314	1.36185	77.9686		june/14	2014-06-03	78
winter	1	D. glomerata	mixture	2	29.0569	6.7701	1.22287	93.2299		july/14	2014-07-03	72	23
spring	1	D. glomerata	mixture	2	10.4216	18.1493	0.922723	81.8507		aug/14	2014-08-07	66	20	31
summer	1	D. glomerata	mixture	2	16.8017	17.6719	0.991298	82.3281		sept/14	2014-09-01	65	15	28	20
autumn	1	D. glomerata	mixture	2	40.7366	12.7791	1.27958	87.2209		oct/14	2014-10-02	63	13	21	18	14
winter	2	D. glomerata	mixture	2	18.781	12.5172	1.06264	87.4828		nov/14	2014-11-05	57	12	14	12	8	11
spring	2	D. glomerata	mixture	2	12.8293	17.4144	0.954149	82.5856		dec/14	2014-12-08	48	12	12	12	5	11	12
summer	2	D. glomerata	mixture	2	18.23	12.9883	1.05242	87.0117		jan/15	2015-01-30	38	11	10	12	5	11	12	8
autumn	2	D. glomerata	mixture	2	28.7284	15.2748	1.13454	84.7252		mar/15	2015-03-10	10	6	4	11	0	7	5	5	10
winter	1	D. glomerata	mixture	3	40.9661	8.66168	1.32304	91.3383		apr/15	2015-04-07	7	2	2	11	0	5	5	5	5	3
spring	1	D. glomerata	mixture	3	12.3407	20.6612	0.916795	79.3388		june/15	2015-06-03	4	2	1	11	0	3	5	3	2	2	20
summer	1	D. glomerata	mixture	3	13.4424	13.7204	0.997219	86.2796		july/15	2015-07-22	3	2	0	11	0	3	4	3	2	2	17	40
autumn	1	D. glomerata	mixture	3	43.5427	14.3582	1.29184	85.6418		aug/15	2015-08-28	3	2	0	7	0	3	3	3	2	2	15	38	18
winter	2	D. glomerata	mixture	3	9.10006	11.3468	0.977533	88.6532		oct/15	2015-10-13	2	1	0	0	0	2	2	3	2	1	10	20	13	16
spring	2	D. glomerata	mixture	3	10.5772	15.9523	0.946249	84.0477		nov/15	2015-11-12	2	0	0	0	0	1	2	2	2	1	9	12	8	7	32
summer	2	D. glomerata	mixture	3	13.9984	20.1809	0.938175	79.8191		dec/15	2015-12-15	2	0	0	0	0	1	2	2	0	1	7	8	7	6	17	11
autumn	2	D. glomerata	mixture	3	24.4187	9.82449	1.14594	90.1755		jan/16	2016-01-28	2	0	0	0	0	0	0	1	0	1	3	6	5	2	11	3	0
										mar/16	2016-03-02	1	0	0	0	0	0	0	1	0	1	3	6	2	1	6	2	0	11
										apr/16	2016-04-06	1	0	0	0	0	0	0	1	0	1	2	2	2	1	4	1	0	9	7
										june/16	2016-05-04	1	0	0	0	0	0	0	1	0	1	2	2	1	1	3	1	0	9	5	34
										july/16	2016-06-02	1	0	0	0	0	0	0	1	0	1	2	2	1	1	3	1	0	9	5	34	46
										aug/16	2016-07-20	1	0	0	0	0	0	0	1	0	1	2	2	1	1	3	1	0	9	5	32	42	43
											v						Treatment: Dactylis glomerata										Repetition: 2
										Circle 1		cohort a	cohort b	cohort c	cohort d	cohort e	cohort f	cohort g	cohort h	cohort i	cohort j	cohort k	cohort l	cohort m	cohort n	cohort o	cohort p	cohort q	cohort r	cohort s	cohort t	cohort u	cohort v
										june/14	2014-06-03	62
										july/14	2014-07-03	61	13
										aug/14	2014-08-07	61	12	31
										sept/14	2014-09-01	61	12	30	27
										oct/14	2014-10-02	60	12	30	26	10
										nov/14	2014-11-05	53	6	17	10	4	1
										dec/14	2014-12-08	40	2	16	10	3	1	15
										jan/15	2015-01-30	30	2	13	10	1	1	6	15
										mar/15	2015-03-10	17	2	7	3	1	0	5	8	3
										apr/15	2015-04-07	16	2	5	3	1	0	5	8	3	30
										june/15	2015-06-03	15	2	5	3	1	0	3	6	2	18	20
										july/15	2015-07-22	14	2	5	2	1	0	3	3	2	15	17	27
										aug/15	2015-08-28	13	2	5	2	0	0	3	3	2	11	16	27	10
										oct/15	2015-10-13	10	2	4	2	0	0	2	2	2	10	10	26	9	31
										nov/15	2015-11-12	10	2	3	2	0	0	2	2	2	10	10	25	6	21	20
										dec/15	2015-12-15	5	2	2	0	0	0	2	2	2	9	6	22	5	16	17	18
										jan/16	2016-01-28	2	0	2	0	0	0	1	1	2	6	2	18	5	12	6	6	0
										mar/16	2016-03-02	1	0	2	0	0	0	1	1	1	4	2	17	4	11	5	2	0	7
										apr/16	2016-04-06	0	0	2	0	0	0	1	1	1	4	2	13	3	9	2	2	0	4	16
										june/16	2016-05-04	0	0	2	0	0	0	1	1	1	4	1	13	2	8	2	2	0	4	13	8
										july/16	2016-06-02	0	0	2	0	0	0	1	1	1	4	1	13	2	8	2	2	0	4	9	7	47
										aug/16	2016-07-20	0	0	2	0	0	0	1	1	1	3	1	12	2	7	2	2	0	4	9	7	43	92
											Tiller population dynamics						Treatment: Dactylis glomerata										Repetition: 2
										Circle 2		cohort a	cohort b	cohort c	cohort d	cohort e	cohort f	cohort g	cohort h	cohort i	cohort j	cohort k	cohort l	cohort m	cohort n	cohort o	cohort p	cohort q	cohort r	cohort s	cohort t	cohort u	cohort v
										june/14	2014-06-03	36
										july/14	2014-07-03	35	9
										aug/14	2014-08-07	35	9	16
										sept/14	2014-09-01	35	9	16	13
										oct/14	2014-10-02	35	8	14	13	9
										nov/14	2014-11-05	29	6	7	3	3	6
										dec/14	2014-12-08	25	2	6	1	2	6	0
										jan/15	2015-01-30	22	2	6	1	2	4	0	4
										mar/15	2015-03-10	10	1	5	1	1	4	0	3	10
										apr/15	2015-04-07	9	1	5	1	1	4	0	3	9	15
										june/15	2015-06-03	7	1	4	1	1	4	0	3	7	3	26
										july/15	2015-07-22	7	1	4	1	1	4	0	3	7	2	22	24
										aug/15	2015-08-28	7	1	4	1	1	4	0	3	7	2	20	23	17
										oct/15	2015-10-13	2	1	3	1	0	3	0	2	6	2	17	14	10	15
										nov/15	2015-11-12	2	1	3	1	0	3	0	2	6	2	13	9	6	12	21
										dec/15	2015-12-15	2	1	2	0	0	3	0	2	6	2	12	8	6	9	17	26
										jan/16	2016-01-28	0	1	0	0	0	2	0	2	3	2	4	6	1	6	9	3	2
										mar/16	2016-03-02	0	1	0	0	0	2	0	2	3	2	3	4	1	5	8	1	2	5
										apr/16	2016-04-06	0	1	0	0	0	1	0	2	1	2	3	4	1	5	7	1	2	3	9
										june/16	2016-05-04	0	1	0	0	0	1	0	2	1	2	3	4	1	4	7	1	2	1	8	9
										july/16	2016-06-02	0	1	0	0	0	1	0	2	1	1	3	3	1	4	7	1	1	1	3	7	29
										aug/16	2016-07-20	0	1	0	0	0	1	0	2	1	1	3	3	1	4	7	0	1	1	3	7	28	75
											Tiller population dynamics						Treatment: Dactylis glomerata										Repetition: 3
										Circle 1		cohort a	cohort b	cohort c	cohort d	cohort e	cohort f	cohort g	cohort h	cohort i	cohort j	cohort k	cohort l	cohort m	cohort n	cohort o	cohort p	cohort q	cohort r	cohort s	cohort t	cohort u	cohort v
										june/14	2014-06-03	57
										july/14	2014-07-03	55	21
										aug/14	2014-08-07	55	16	26
										sept/14	2014-09-01	51	15	26	23
										oct/14	2014-10-02	51	15	24	17	13
										nov/14	2014-11-05	47	15	21	15	10	5
										dec/14	2014-12-08	43	12	15	10	5	3	6
										jan/15	2015-01-30	40	11	15	9	5	2	4	3
										mar/15	2015-03-10	28	8	10	6	3	2	4	3	2
										apr/15	2015-04-07	26	8	10	5	3	2	4	3	1	9
										june/15	2015-06-03	21	6	7	4	3	2	4	3	0	6	63
										july/15	2015-07-22	20	5	6	3	2	2	4	3	0	5	40	31
										aug/15	2015-08-28	19	5	6	3	2	2	3	3	0	3	35	27	11
										oct/15	2015-10-13	8	2	5	3	2	2	3	3	0	3	30	25	8	29
										nov/15	2015-11-12	7	1	4	3	2	2	2	2	0	3	17	11	3	25	22
										dec/15	2015-12-15	5	1	4	3	2	2	2	2	0	3	16	11	3	17	16	17
										jan/16	2016-01-28	2	1	1	0	0	2	2	2	0	3	10	9	1	7	4	5	0
										mar/16	2016-03-02	1	1	1	0	0	2	2	2	0	1	6	8	1	6	3	5	0	11
										apr/16	2016-04-06	0	1	1	0	0	2	2	2	0	1	5	6	1	5	3	5	0	7	29
										june/16	2016-05-04	0	1	0	0	0	1	2	2	0	1	5	6	1	5	3	5	0	6	23	11
										july/16	2016-06-02	0	1	0	0	0	1	1	2	0	1	5	6	1	5	3	5	0	5	17	10	40
										aug/16	2016-07-20	0	1	0	0	0	1	1	2	0	0	5	6	1	5	3	5	0	4	16	10	32	104
											Tiller population dynamics						Treatment: Dactylis glomerata										Repetition: 3
										Circle 2		cohort a	cohort b	cohort c	cohort d	cohort e	cohort f	cohort g	cohort h	cohort i	cohort j	cohort k	cohort l	cohort m	cohort n	cohort o	cohort p	cohort q	cohort r	cohort s	cohort t	cohort u	cohort v
										june/14	2014-06-03	53
										july/14	2014-07-03	52	25
										aug/14	2014-08-07	49	16	14
										sept/14	2014-09-01	48	16	12	25
										oct/14	2014-10-02	48	15	10	19	17
										nov/14	2014-11-05	46	10	8	12	13	8
										dec/14	2014-12-08	41	9	6	6	6	8	4
										jan/15	2015-01-30	8	6	3	2	1	2	2	20
										mar/15	2015-03-10	4	5	2	1	0	1	1	16	5
										apr/15	2015-04-07	4	3	2	1	0	1	1	9	5	13
										june/15	2015-06-03	3	3	2	1	0	1	1	9	5	12	32
										july/15	2015-07-22	2	3	2	1	0	1	1	9	4	8	27	25
										aug/15	2015-08-28	2	3	2	1	0	1	1	7	4	8	25	20	25
										oct/15	2015-10-13	1	3	2	1	0	1	1	5	2	7	12	12	17	14
										nov/15	2015-11-12	1	3	2	1	0	1	1	4	2	7	9	11	10	10	14
										dec/15	2015-12-15	1	3	2	1	0	1	1	4	2	6	8	10	10	8	10	20
										jan/16	2016-01-28	1	3	1	0	0	1	0	1	1	4	6	7	6	0	1	5	1
										mar/16	2016-03-02	1	2	1	0	0	1	0	0	1	3	5	7	6	0	1	3	0	10
										apr/16	2016-04-06	1	1	1	0	0	1	0	0	0	3	3	5	6	0	1	2	0	9	36
										june/16	2016-05-04	1	0	0	0	0	1	0	0	0	3	3	4	6	0	1	2	0	7	23	5
										july/16	2016-06-02	0	0	0	0	0	1	0	0	0	3	3	4	6	0	0	2	0	7	18	5	39
										aug/16	2016-07-20	0	0	0	0	0	1	0	0	0	3	3	4	6	0	0	2	0	7	17	5	35	53

## Sheet: Mixture
					tiller tiller-1 30-day-period-1						Tiller population dynamics						Treatment: Mixture (A. elatius + F. arundinacea + D. glomerata)										Repetition: 1 (circle 1)									Tiller population dynamics						Treatment: Mixture (A. elatius + F. arundinacea + D. glomerata)
season	year	species	cultivation method	Rep	Natality	Mortality	Population Satility Index P1/P0	Survival
winter	1	All	mixture	1	34.1146	11.8827	1.22232	88.1173		A. elatius		cohort a	cohort b	cohort c	cohort d	cohort e	cohort f	cohort g	cohort h	cohort i	cohort j	cohort k	cohort l	cohort m	cohort n	cohort o	cohort p	cohort q	cohort r	cohort s	cohort t	cohort u	cohort v		A. elatius		cohort a	cohort b	cohort c	cohort d	cohort e	cohort f	cohort g	cohort h	cohort i	cohort j	cohort k	cohort l	cohort m
spring	1	All	mixture	1	9.88175	19.7652	0.901166	80.2348
summer	1	All	mixture	1	10.6979	22.3087	0.883891	77.6913		june/14	2014-06-03	7																							june/14	2014-06-03	35
autumn	1	All	mixture	1	33.1406	12.3405	1.208	87.6595		july/14	2014-07-03	7	12																						july/14	2014-07-03	29	36
winter	2	All	mixture	1	13.9246	14.8788	0.990458	85.1212		aug/14	2014-08-07	5	9	0																					aug/14	2014-08-07	14	31	13
spring	2	All	mixture	1	11.6738	22.6413	0.890326	77.3587		sept/14	2014-09-01	5	8	0	5																				sept/14	2014-09-01	9	24	13	16
summer	2	All	mixture	1	22.2657	33.9421	0.883236	66.0579		oct/14	2014-10-02	5	5	0	4	2																			oct/14	2014-10-02	8	17	12	15	5
autumn	2	All	mixture	1	53.2324	21.4596	1.31773	78.5404		nov/14	2014-11-05	3	3	0	2	0	1																		nov/14	2014-11-05	8	8	4	5	2	10
winter	1	All	mixture	2	31.1969	12.5727	1.18624	87.4273		dec/14	2014-12-08	3	2	0	1	0	1	7																	dec/14	2014-12-08	7	0	3	3	1	8	12
spring	1	All	mixture	2	13.5256	22.5718	0.909538	77.4282		jan/15	2015-01-30	3	0	0	0	0	0	2	3																jan/15	2015-01-30	6	0	2	1	0	2	2	15
summer	1	All	mixture	2	20.4128	24.869	0.955437	75.131		mar/15	2015-03-10	0	0	0	0	0	0	1	1	1															mar/15	2015-03-10	0	0	0	0	0	0	1	6	11
autumn	1	All	mixture	2	39.261	15.239	1.24022	84.761		apr/15	2015-04-07	0	0	0	0	0	0	0	1	1	1														apr/15	2015-04-07	0	0	0	0	0	0	0	3	6	9
winter	2	All	mixture	2	14.5003	12.8031	1.01697	87.1969		june/15	2015-06-03	0	0	0	0	0	0	0	1	0	0	5													june/15	2015-06-03	0	0	0	0	0	0	0	1	1	8	13
spring	2	All	mixture	2	14.5628	18.3617	0.962011	81.6383		july/15	2015-07-22	0	0	0	0	0	0	0	0	0	0	2	4												july/15	2015-07-22	0	0	0	0	0	0	0	1	0	5	9	4
summer	2	All	mixture	2	14.6844	17.0362	0.976482	82.9638		aug/15	2015-08-28	0	0	0	0	0	0	0	0	0	0	0	3	3											aug/15	2015-08-28	0	0	0	0	0	0	0	1	0	3	7	3	7
autumn	2	All	mixture	2	33.3683	12.6276	1.20741	87.3724		oct/15	2015-10-13	0	0	0	0	0	0	0	0	0	0	0	0	1	1										oct/15	2015-10-13	0	0	0	0	0	0	0	1	0	3	2	2	3
winter	1	All	mixture	3	37.2434	14.8213	1.22422	85.1787		nov/15	2015-11-12	0	0	0	0	0	0	0	0	0	0	0	0	1	1	0									nov/15	2015-11-12	0	0	0	0	0	0	0	1	0	2	0	2	2
spring	1	All	mixture	3	15.3622	28.2596	0.871026	71.7404		dec/15	2015-12-15	0	0	0	0	0	0	0	0	0	0	0	0	0	0	0	2								dec/15	2015-12-15	0	0	0	0	0	0	0	0	0	1	0	1	0
summer	1	All	mixture	3	17.2538	20.6942	0.965596	79.3058		jan/16	2016-01-28	0	0	0	0	0	0	0	0	0	0	0	0	0	0	0	0	0							jan/16	2016-01-28	0	0	0	0	0	0	0	0	0	0	0	0	0
autumn	1	All	mixture	3	39.5034	19.634	1.19869	80.366		mar/16	2016-03-02	0	0	0	0	0	0	0	0	0	0	0	0	0	0	0	0	0	0						mar/16	2016-03-02	0	0	0	0	0	0	0	0	0	0	0	0	0
winter	2	All	mixture	3	11.6596	14.8208	0.968388	85.1792		apr/16	2016-04-06	0	0	0	0	0	0	0	0	0	0	0	0	0	0	0	0	0	0	0					apr/16	2016-04-06	0	0	0	0	0	0	0	0	0	0	0	0	0
spring	2	All	mixture	3	13.743	20.0363	0.937066	79.9637		june/16	2016-05-04	0	0	0	0	0	0	0	0	0	0	0	0	0	0	0	0	0	0	0	0				june/16	2016-05-04	0	0	0	0	0	0	0	0	0	0	0	0	0
summer	2	All	mixture	3	24.7953	26.6287	0.981666	73.3713		july/16	2016-06-02	0	0	0	0	0	0	0	0	0	0	0	0	0	0	0	0	0	0	0	0	0			july/16	2016-06-02	0	0	0	0	0	0	0	0	0	0	0	0	0
autumn	2	All	mixture	3	43.5203	13.0614	1.30459	86.9386		aug/16	2016-07-20	0	0	0	0	0	0	0	0	0	0	0	0	0	0	0	0	0	0	0	0	0	0		aug/16	2016-07-20	0	0	0	0	0	0	0	0	0	0	0	0	0
											Tiller population dynamics						Treatment: Mixture (A. elatius + F. arundinacea + D. glomerata)										Repetition: 1 (circle 1)									Tiller population dynamics						Treatment: Mixture (A. elatius + F. arundinacea + D. glomerata)
										F. arundinacea		cohort a	cohort b	cohort c	cohort d	cohort e	cohort f	cohort g	cohort h	cohort i	cohort j	cohort k	cohort l	cohort m	cohort n	cohort o	cohort p	cohort q	cohort r	cohort s	cohort t	cohort u	cohort v		F. arundinacea		cohort a	cohort b	cohort c	cohort d	cohort e	cohort f	cohort g	cohort h	cohort i	cohort j	cohort k	cohort l	cohort m
										june/14	2014-06-03	18																							june/14	2014-06-03	11
										july/14	2014-07-03	18	8																						july/14	2014-07-03	10	4
										aug/14	2014-08-07	17	8	12																					aug/14	2014-08-07	10	4	2
										sept/14	2014-09-01	15	8	12	3																				sept/14	2014-09-01	10	4	2	2
										oct/14	2014-10-02	15	8	10	3	0																			oct/14	2014-10-02	10	4	2	2	0
										nov/14	2014-11-05	14	8	10	3	0	0																		nov/14	2014-11-05	10	4	2	2	0	0
										dec/14	2014-12-08	13	7	10	2	0	0	0																	dec/14	2014-12-08	9	4	2	2	0	0	0
										jan/15	2015-01-30	10	6	8	1	0	0	0	0																jan/15	2015-01-30	9	4	2	1	0	0	0	0
										mar/15	2015-03-10	6	1	3	1	0	0	0	0	0															mar/15	2015-03-10	8	3	2	1	0	0	0	0	0
										apr/15	2015-04-07	5	1	1	1	0	0	0	0	0	0														apr/15	2015-04-07	8	2	2	1	0	0	0	0	0	1
										june/15	2015-06-03	4	0	0	1	0	0	0	0	0	0	7													june/15	2015-06-03	7	2	2	1	0	0	0	0	0	0	13
										july/15	2015-07-22	4	0	0	1	0	0	0	0	0	0	6	1												july/15	2015-07-22	6	2	2	0	0	0	0	0	0	0	13	1
										aug/15	2015-08-28	4	0	0	0	0	0	0	0	0	0	6	1	0											aug/15	2015-08-28	4	2	2	0	0	0	0	0	0	0	12	1	1
										oct/15	2015-10-13	4	0	0	0	0	0	0	0	0	0	6	0	0	3										oct/15	2015-10-13	4	2	2	0	0	0	0	0	0	0	10	1	1
										nov/15	2015-11-12	4	0	0	0	0	0	0	0	0	0	6	0	0	2	0									nov/15	2015-11-12	3	2	1	0	0	0	0	0	0	0	10	1	1
										dec/15	2015-12-15	4	0	0	0	0	0	0	0	0	0	6	0	0	2	0	1								dec/15	2015-12-15	3	2	1	0	0	0	0	0	0	0	9	1	1
										jan/16	2016-01-28	3	0	0	0	0	0	0	0	0	0	4	0	0	1	0	1	0							jan/16	2016-01-28	3	2	1	0	0	0	0	0	0	0	7	1	1
										mar/16	2016-03-02	3	0	0	0	0	0	0	0	0	0	2	0	0	0	0	0	0	0						mar/16	2016-03-02	3	2	0	0	0	0	0	0	0	0	5	1	0
										apr/16	2016-04-06	2	0	0	0	0	0	0	0	0	0	0	0	0	0	0	0	0	0	4					apr/16	2016-04-06	2	2	0	0	0	0	0	0	0	0	5	0	0
										june/16	2016-05-04	1	0	0	0	0	0	0	0	0	0	0	0	0	0	0	0	0	0	3	1				june/16	2016-05-04	2	2	0	0	0	0	0	0	0	0	5	0	0
										july/16	2016-06-02	1	0	0	0	0	0	0	0	0	0	0	0	0	0	0	0	0	0	3	1	0			july/16	2016-06-02	2	2	0	0	0	0	0	0	0	0	4	0	0
										aug/16	2016-07-20	1	0	0	0	0	0	0	0	0	0	0	0	0	0	0	0	0	0	2	1	0	0		aug/16	2016-07-20	2	2	0	0	0	0	0	0	0	0	4	0	0
											Tiller population dynamics						Treatment: Mixture (A. elatius + F. arundinacea + D. glomerata)										Repetition: 1 (circle 1)									Tiller population dynamics						Treatment: Mixture (A. elatius + F. arundinacea + D. glomerata)
										D. glomerata		cohort a	cohort b	cohort c	cohort d	cohort e	cohort f	cohort g	cohort h	cohort i	cohort j	cohort k	cohort l	cohort m	cohort n	cohort o	cohort p	cohort q	cohort r	cohort s	cohort t	cohort u	cohort v		D. glomerata		cohort a	cohort b	cohort c	cohort d	cohort e	cohort f	cohort g	cohort h	cohort i	cohort j	cohort k	cohort l	cohort m
										june/14	2014-06-03	30																							june/14	2014-06-03	24
										july/14	2014-07-03	30	30																						july/14	2014-07-03	24	10
										aug/14	2014-08-07	28	23	5																					aug/14	2014-08-07	24	7	10
										sept/14	2014-09-01	25	19	4	32																				sept/14	2014-09-01	24	7	10	9
										oct/14	2014-10-02	25	16	4	26	20																			oct/14	2014-10-02	17	6	7	8	11
										nov/14	2014-11-05	24	11	4	12	8	6																		nov/14	2014-11-05	14	6	4	5	7	3
										dec/14	2014-12-08	20	11	4	9	7	6	10																	dec/14	2014-12-08	13	5	3	4	6	2	1
										jan/15	2015-01-30	18	11	4	6	6	2	5	8																jan/15	2015-01-30	12	4	3	4	6	2	1	9
										mar/15	2015-03-10	4	9	4	6	5	2	1	3	6															mar/15	2015-03-10	10	4	3	4	6	1	0	5	1
										apr/15	2015-04-07	4	7	4	6	5	2	1	3	4	5														apr/15	2015-04-07	9	4	2	3	4	1	0	3	0	3
										june/15	2015-06-03	4	6	3	6	4	2	1	2	3	1	34													june/15	2015-06-03	8	4	2	2	4	1	0	2	0	1	27
										july/15	2015-07-22	4	6	2	5	4	2	1	2	3	0	28	24												july/15	2015-07-22	8	4	2	2	3	1	0	2	0	0	22	10
										aug/15	2015-08-28	4	6	2	4	4	2	1	2	3	0	21	20	13											aug/15	2015-08-28	8	4	2	2	3	1	0	2	0	0	20	9	9
										oct/15	2015-10-13	4	6	2	3	3	1	1	2	3	0	14	7	7	3										oct/15	2015-10-13	7	4	2	2	3	1	0	2	0	0	12	6	5
										nov/15	2015-11-12	3	5	1	3	3	1	1	1	1	0	11	4	5	3	12									nov/15	2015-11-12	5	4	1	2	3	1	0	2	0	0	10	6	1
										dec/15	2015-12-15	2	5	1	3	1	0	1	0	1	0	8	3	5	1	8	18								dec/15	2015-12-15	5	4	0	2	2	1	0	2	0	0	8	3	1
										jan/16	2016-01-28	2	3	1	3	0	0	1	0	1	0	6	2	3	1	5	13	10							jan/16	2016-01-28	5	4	0	2	2	1	0	2	0	0	8	3	0
										mar/16	2016-03-02	1	1	1	3	0	0	1	0	1	0	4	1	2	0	4	4	5	15						mar/16	2016-03-02	5	4	0	2	2	1	0	2	0	0	8	3	0
										apr/16	2016-04-06	0	1	1	2	0	0	1	0	1	0	2	0	1	0	3	2	2	10	17					apr/16	2016-04-06	4	2	0	2	1	1	0	2	0	0	7	3	0
										june/16	2016-05-04	0	0	1	2	0	0	1	0	0	0	1	0	1	0	3	2	1	4	8	13				june/16	2016-05-04	4	2	0	2	1	1	0	1	0	0	7	3	0
										july/16	2016-06-02	0	0	1	2	0	0	1	0	0	0	1	0	1	0	3	2	1	4	5	10	24			july/16	2016-06-02	4	1	0	0	1	1	0	1	0	0	7	2	0
										aug/16	2016-07-20	0	0	1	2	0	0	1	0	0	0	1	0	1	0	3	2	1	4	3	9	22	21		aug/16	2016-07-20	4	1	0	0	1	1	0	1	0	0	6	2	0
											Tiller population dynamics						Treatment: Mixture (A. elatius + F. arundinacea + D. glomerata)										Repetition: 1 (circle 2)									Tiller population dynamics						Treatment: Mixture (A. elatius + F. arundinacea + D. glomerata)
										A. elatius		cohort a	cohort b	cohort c	cohort d	cohort e	cohort f	cohort g	cohort h	cohort i	cohort j	cohort k	cohort l	cohort m	cohort n	cohort o	cohort p	cohort q	cohort r	cohort s	cohort t	cohort u	cohort v		A. elatius		cohort a	cohort b	cohort c	cohort d	cohort e	cohort f	cohort g	cohort h	cohort i	cohort j	cohort k	cohort l	cohort m
										june/14	2014-06-03	23																							june/14	2014-06-03	16
										july/14	2014-07-03	15	38																						july/14	2014-07-03	12	25
										aug/14	2014-08-07	8	32	9																					aug/14	2014-08-07	11	18	7
										sept/14	2014-09-01	6	29	7	9																				sept/14	2014-09-01	10	15	7	17
										oct/14	2014-10-02	6	19	7	9	9																			oct/14	2014-10-02	7	15	5	16	14
										nov/14	2014-11-05	6	12	7	5	5	6																		nov/14	2014-11-05	5	11	3	11	10	4
										dec/14	2014-12-08	2	2	3	4	5	5	8																	dec/14	2014-12-08	3	4	3	5	6	2	16
										jan/15	2015-01-30	1	0	1	2	3	3	7	17																jan/15	2015-01-30	2	1	0	1	3	1	5	30
										mar/15	2015-03-10	1	0	0	0	2	2	2	7	7															mar/15	2015-03-10	0	0	0	0	0	0	2	13	6
										apr/15	2015-04-07	0	0	0	0	0	1	2	7	7	18														apr/15	2015-04-07	0	0	0	0	0	0	1	11	4	29
										june/15	2015-06-03	0	0	0	0	0	0	1	1	6	15	17													june/15	2015-06-03	0	0	0	0	0	0	0	4	4	15	17
										july/15	2015-07-22	0	0	0	0	0	0	1	1	4	10	13	18												july/15	2015-07-22	0	0	0	0	0	0	0	4	3	8	10	11
										aug/15	2015-08-28	0	0	0	0	0	0	1	0	4	6	7	17	10											aug/15	2015-08-28	0	0	0	0	0	0	0	4	3	5	5	9	13
										oct/15	2015-10-13	0	0	0	0	0	0	1	0	4	2	3	10	5	8										oct/15	2015-10-13	0	0	0	0	0	0	0	4	3	1	1	3	2
										nov/15	2015-11-12	0	0	0	0	0	0	0	0	3	2	1	7	3	6	0									nov/15	2015-11-12	0	0	0	0	0	0	0	0	0	1	1	1	1
										dec/15	2015-12-15	0	0	0	0	0	0	0	0	1	0	0	4	3	3	0	5								dec/15	2015-12-15	0	0	0	0	0	0	0	0	0	1	1	0	0
										jan/16	2016-01-28	0	0	0	0	0	0	0	0	1	0	0	1	0	0	0	2	0							jan/16	2016-01-28	0	0	0	0	0	0	0	0	0	0	0	0	0
										mar/16	2016-03-02	0	0	0	0	0	0	0	0	1	0	0	0	0	0	0	2	0	0						mar/16	2016-03-02	0	0	0	0	0	0	0	0	0	0	0	0	0
										apr/16	2016-04-06	0	0	0	0	0	0	0	0	1	0	0	0	0	0	0	1	0	0	0					apr/16	2016-04-06	0	0	0	0	0	0	0	0	0	0	0	0	0
										june/16	2016-05-04	0	0	0	0	0	0	0	0	1	0	0	0	0	0	0	1	0	0	0	0				june/16	2016-05-04	0	0	0	0	0	0	0	0	0	0	0	0	0
										july/16	2016-06-02	0	0	0	0	0	0	0	0	1	0	0	0	0	0	0	1	0	0	0	0	0			july/16	2016-06-02	0	0	0	0	0	0	0	0	0	0	0	0	0
										aug/16	2016-07-20	0	0	0	0	0	0	0	0	1	0	0	0	0	0	0	1	0	0	0	0	0	0		aug/16	2016-07-20	0	0	0	0	0	0	0	0	0	0	0	0	0
											Tiller population dynamics						Treatment: Mixture (A. elatius + F. arundinacea + D. glomerata)										Repetition: 1 (circle 2)									Tiller population dynamics						Treatment: Mixture (A. elatius + F. arundinacea + D. glomerata)
										F. arundinacea		cohort a	cohort b	cohort c	cohort d	cohort e	cohort f	cohort g	cohort h	cohort i	cohort j	cohort k	cohort l	cohort m	cohort n	cohort o	cohort p	cohort q	cohort r	cohort s	cohort t	cohort u	cohort v		F. arundinacea		cohort a	cohort b	cohort c	cohort d	cohort e	cohort f	cohort g	cohort h	cohort i	cohort j	cohort k	cohort l	cohort m
										june/14	2014-06-03	6																							june/14	2014-06-03	10
										july/14	2014-07-03	5	1																						july/14	2014-07-03	10	2
										aug/14	2014-08-07	5	1	3																					aug/14	2014-08-07	9	2	8
										sept/14	2014-09-01	4	1	3	0																				sept/14	2014-09-01	9	2	8	2
										oct/14	2014-10-02	4	1	3	0	0																			oct/14	2014-10-02	9	2	8	2	0
										nov/14	2014-11-05	4	1	3	0	0	0																		nov/14	2014-11-05	9	2	8	2	0	0
										dec/14	2014-12-08	3	1	3	0	0	0	0																	dec/14	2014-12-08	9	2	8	2	0	0	0
										jan/15	2015-01-30	3	1	3	0	0	0	0	0																jan/15	2015-01-30	8	2	8	2	0	0	0	0
										mar/15	2015-03-10	3	1	2	0	0	0	0	0	1															mar/15	2015-03-10	8	2	8	2	0	0	0	0	1
										apr/15	2015-04-07	3	1	1	0	0	0	0	0	1	0														apr/15	2015-04-07	8	2	8	2	0	0	0	0	1	7
										june/15	2015-06-03	3	1	1	0	0	0	0	0	1	0	3													june/15	2015-06-03	8	1	7	2	0	0	0	0	1	7	35
										july/15	2015-07-22	2	1	1	0	0	0	0	0	1	0	3	0												july/15	2015-07-22	7	1	6	2	0	0	0	0	1	4	34	16
										aug/15	2015-08-28	2	1	1	0	0	0	0	0	1	0	3	0	0											aug/15	2015-08-28	7	1	6	2	0	0	0	0	1	4	33	16	6
										oct/15	2015-10-13	2	0	1	0	0	0	0	0	1	0	2	0	0	0										oct/15	2015-10-13	4	1	6	2	0	0	0	0	1	3	31	16	6
										nov/15	2015-11-12	2	0	1	0	0	0	0	0	1	0	2	0	0	0	0									nov/15	2015-11-12	3	1	3	2	0	0	0	0	1	0	30	16	6
										dec/15	2015-12-15	1	0	1	0	0	0	0	0	1	0	2	0	0	0	0	1								dec/15	2015-12-15	3	1	3	2	0	0	0	0	1	0	28	16	6
										jan/16	2016-01-28	0	0	1	0	0	0	0	0	0	0	1	0	0	0	0	0	0							jan/16	2016-01-28	3	1	2	2	0	0	0	0	1	0	27	16	6
										mar/16	2016-03-02	0	0	1	0	0	0	0	0	0	0	0	0	0	0	0	0	0	2						mar/16	2016-03-02	3	1	2	2	0	0	0	0	1	0	27	16	6
										apr/16	2016-04-06	0	0	0	0	0	0	0	0	0	0	0	0	0	0	0	0	0	2	0					apr/16	2016-04-06	3	0	2	2	0	0	0	0	1	0	25	16	5
										june/16	2016-05-04	0	0	0	0	0	0	0	0	0	0	0	0	0	0	0	0	0	1	0	0				june/16	2016-05-04	2	0	2	0	0	0	0	0	1	0	25	15	5
										july/16	2016-06-02	0	0	0	0	0	0	0	0	0	0	0	0	0	0	0	0	0	1	0	0	1			july/16	2016-06-02	2	0	2	0	0	0	0	0	1	0	25	15	5
										aug/16	2016-07-20	0	0	0	0	0	0	0	0	0	0	0	0	0	0	0	0	0	1	0	0	1	6		aug/16	2016-07-20	2	0	2	0	0	0	0	0	1	0	25	15	5
											Tiller population dynamics						Treatment: Mixture (A. elatius + F. arundinacea + D. glomerata)										Repetition: 1 (circle 2)									Tiller population dynamics						Treatment: Mixture (A. elatius + F. arundinacea + D. glomerata)
										D. glomerata		cohort a	cohort b	cohort c	cohort d	cohort e	cohort f	cohort g	cohort h	cohort i	cohort j	cohort k	cohort l	cohort m	cohort n	cohort o	cohort p	cohort q	cohort r	cohort s	cohort t	cohort u	cohort v		D. glomerata		cohort a	cohort b	cohort c	cohort d	cohort e	cohort f	cohort g	cohort h	cohort i	cohort j	cohort k	cohort l	cohort m
										june/14	2014-06-03	12																							june/14	2014-06-03	13
										july/14	2014-07-03	12	19																						july/14	2014-07-03	13	5
										aug/14	2014-08-07	12	19	6																					aug/14	2014-08-07	12	4	1
										sept/14	2014-09-01	12	18	6	11																				sept/14	2014-09-01	12	4	1	9
										oct/14	2014-10-02	11	16	6	10	13																			oct/14	2014-10-02	12	2	1	9	9
										nov/14	2014-11-05	6	14	6	8	8	0																		nov/14	2014-11-05	11	2	1	5	7	1
										dec/14	2014-12-08	5	14	4	7	3	0	4																	dec/14	2014-12-08	9	0	1	3	6	1	4
										jan/15	2015-01-30	5	14	4	7	2	0	2	1																jan/15	2015-01-30	4	0	1	3	4	1	3	11
										mar/15	2015-03-10	4	12	2	7	0	0	2	1	2															mar/15	2015-03-10	3	0	1	2	4	0	1	4	2
										apr/15	2015-04-07	4	12	2	6	0	0	2	1	2	2														apr/15	2015-04-07	3	0	1	2	4	0	1	4	1	15
										june/15	2015-06-03	4	12	2	6	0	0	2	1	1	1	24													june/15	2015-06-03	3	0	1	2	4	0	1	3	0	7	22
										july/15	2015-07-22	3	12	2	6	0	0	2	1	1	1	15	19												july/15	2015-07-22	3	0	1	2	4	0	1	3	0	5	17	23
										aug/15	2015-08-28	3	12	2	6	0	0	2	1	1	1	12	19	9											aug/15	2015-08-28	3	0	1	1	4	0	1	3	0	4	14	17	22
										oct/15	2015-10-13	2	12	2	5	0	0	2	0	1	1	4	13	5	5										oct/15	2015-10-13	2	0	1	1	3	0	0	3	0	3	7	7	18
										nov/15	2015-11-12	1	11	2	5	0	0	2	0	1	1	4	11	5	4	1									nov/15	2015-11-12	2	0	0	0	3	0	0	3	0	3	5	4	17
										dec/15	2015-12-15	1	10	2	4	0	0	2	0	1	1	3	8	5	2	0	2								dec/15	2015-12-15	1	0	0	0	2	0	0	3	0	3	4	4	16
										jan/16	2016-01-28	0	5	1	3	0	0	1	0	0	0	0	5	3	1	0	1	1							jan/16	2016-01-28	1	0	0	0	2	0	0	2	0	2	1	4	14
										mar/16	2016-03-02	0	4	1	2	0	0	1	0	0	0	0	3	1	0	0	0	0	13						mar/16	2016-03-02	1	0	0	0	2	0	0	2	0	2	1	4	14
										apr/16	2016-04-06	0	4	1	1	0	0	0	0	0	0	0	2	1	0	0	0	0	8	8					apr/16	2016-04-06	1	0	0	0	2	0	0	2	0	2	1	4	13
										june/16	2016-05-04	0	3	0	1	0	0	0	0	0	0	0	2	0	0	0	0	0	6	4	2				june/16	2016-05-04	1	0	0	0	2	0	0	2	0	2	1	4	11
										july/16	2016-06-02	0	3	0	1	0	0	0	0	0	0	0	2	0	0	0	0	0	6	4	2	31			july/16	2016-06-02	1	0	0	0	2	0	0	2	0	2	0	3	11
										aug/16	2016-07-20	0	3	0	1	0	0	0	0	0	0	0	2	0	0	0	0	0	4	4	2	30	42		aug/16	2016-07-20	1	0	0	0	2	0	0	2	0	2	0	3	11
[truncated: 33 more columns]
